# Supplementary material for: Novel and effective plasmid transfection protocols for functional analysis of genetic elements in human cardiac fibroblasts
Source: PLoS One. 2024 Nov 26;19(11):e0309566. doi: 10.1371/journal.pone.0309566 (PMC11594401; doi:10.1371/journal.pone.0309566)
Supplement: S1 Table — Luciferase luminescence and WST-8 values were measured by duplicate. (XLSX) [file pone.0309566.s006.xlsx]

## Sheet: STable1.
	Supplementary Table 1. Details of the protocols listed in the scattor-plot in Figure 4E. Luciferase luminescence and WST-8 values were measured by duplicate.
	Condition	Reagent	GLuc_1	GLuc_2	WST8_1	WST8_2	Plasmid : KALA (cationic amphipathic) peptide : Enhancer (innate immune inhibitor)	Waiting time	First Medium Change
	P1	R4	118648	167775	0.277	0.268	100 ng : 0 μl : 0 μl	5 min	2 h
	P2	R4	68759	100079	0.285	0.305	100 ng : 0 μl : 2.5 μl	5 min	2 h
	P3	R4	27961	37871	0.263	0.277	100 ng : 0.96 μl : 0 μl	5 min	2 h
	P4	R4	10654	88428	0.267	0.248	100 ng : 0.96 μl : 2.5 μl	5 min	2 h
	P5	R4	144781	159931	0.232	0.233	100 ng : 0 μl : 0 μl	7 min	2 h
	P6	R4	85701	64963	0.271	0.29	100 ng : 0 μl : 2.5 μl	7 min	2 h
	P7	R4	59269	19688	0.271	0.263	100 ng : 0.96 μl : 0 μl	7 min	2 h
	P8	R4	93751	46640	0.271	0.251	100 ng : 0.96 μl : 2.5 μl	7 min	2 h
	P9	R4	85580	99655	0.2	0.207	100 ng : 0 μl : 0 μl	5 min	4 h
	P10	R4	135632	180731	0.234	0.239	100 ng : 0 μl : 2.5 μl	5 min	4 h
	P11	R4	151472	68806	0.21	0.207	100 ng : 0 μl : 0 μl	7 min	4 h
	P12	R4	180910	145726	0.213	0.219	100 ng : 0 μl : 2.5 μl	7 min	4 h
	P13	R4	118768	127276	0.209	0.213	100 ng : 0.96 μl : 0 μl	5 min	4 h
	P14	R4	87681	86333	0.216	0.205	100 ng : 0.96 μl : 2.5 μl	5 min	4 h
	P15	R4	133381	113207	0.229	0.224	100 ng : 0.96 μl : 0 μl	7 min	4 h
	P16	R4	42433	209823	0.205	0.209	100 ng : 0.96 μl : 2.5 μl	7 min	4 h
	Condition	Reagent	GLuc_1	GLuc_2	WST8_1	WST8_2	Plasmid : Viafect reagent per well in 96-well plate	Waiting time	First Medium Change
	P17	R12	66299	101042	0.391	0.122	100 ng : 0.15 μl	5 min	4 h
	P18	R12	322915	548753	0.35	0.356	100 ng : 0.20 μl	5 min	4 h
	P19	R12	336716	486377	0.357	0.286	100 ng : 0.30 μl	5 min	4 h
	P20	R12	890579	926465	0.319	0.284	100 ng : 0.40 μl	5 min	4 h
	P21	R12	1156262	1508301	0.261	0.244	100 ng : 0.60 μl	5 min	4 h
	P22	R12	247199	112293	0.389	0.374	100 ng : 0.15 μl	10 min	4 h
	P23	R12	424882	556096	0.367	0.337	100 ng : 0.20 μl	10 min	4 h
	P24	R12	578544	709455	0.331	0.313	100 ng : 0.30 μl	10 min	4 h
	P25	R12	860335	1020533	0.296	0.335	100 ng : 0.40 μl	10 min	4 h
	P26	R12	1519549	1504361	0.279	0.271	100 ng : 0.60 μl	10 min	4 h
	P27	R12	41119	318376	0.34	0.312	100 ng : 0.15 μl	5 min	8 h
	P28	R12	499968	432530	0.326	0.321	100 ng : 0.20 μl	5 min	8 h
	P29	R12	1295044	827971	0.291	0.262	100 ng : 0.30 μl	5 min	8 h
	P30	R12	1052580	1104127	0.271	0.243	100 ng : 0.40 μl	5 min	8 h
	P31	R12	1518495	1483371	0.212	0.208	100 ng : 0.60 μl	5 min	8 h
	P32	R12	215218	238313	0.384	0.338	100 ng : 0.15 μl	10 min	8 h
	P33	R12	504386	692044	0.351	0.346	100 ng : 0.20 μl	10 min	8 h
	P34	R12	708629	939106	0.329	0.3	100 ng : 0.30 μl	10 min	8 h
	P35	R12	1016311	963034	0.277	0.29	100 ng : 0.40 μl	10 min	8 h
	P36	R12	1103674	1346071	0.213	0.226	100 ng : 0.60 μl	10 min	8 h
	P37	R12	167289	71843	0.306	0.345	100 ng : 0.15 μl	5 min	24 h
	P38	R12	557045	601414	0.274	0.297	100 ng : 0.20 μl	5 min	24 h
	P39	R12	686271	730225	0.237	0.223	100 ng : 0.30 μl	5 min	24 h
	P40	R12	702428	1105954	0.203	0.21	100 ng : 0.40 μl	5 min	24 h
	P41	R12	913449	892053	0.19	0.19	100 ng : 0.60 μl	5 min	24 h
	P42	R12	148947	209550	0.341	0.332	100 ng : 0.15 μl	10 min	24 h
	P43	R12	525393	424990	0.319	0.333	100 ng : 0.20 μl	10 min	24 h
	P44	R12	727066	577163	0.253	0.262	100 ng : 0.30 μl	10 min	24 h
	P45	R12	825741	750460	0.225	0.245	100 ng : 0.40 μl	10 min	24 h
	P46	R12	820394	645265	0.177	0.19	100 ng : 0.60 μl	10 min	24 h
	P47	R12	107078	6554	0.456	0.396	100 ng : 0.15 μl	20 min	4 h
	P48	R12	141366	16974	0.421	0.386	100 ng : 0.20 μl	20 min	4 h
	P49	R12	334429	374911	0.425	0.396	100 ng : 0.30 μl	20 min	4 h
	P50	R12	333261	278591	0.4	0.407	100 ng : 0.40 μl	20 min	4 h
	P51	R12	517318	429404	0.322	0.344	100 ng : 0.60 μl	20 min	4 h
	P52	R12	28273	39192	0.274	0.23	100 ng : 0.15 μl	20 min	8 h
	P53	R12	316365	254389	0.32	0.207	100 ng : 0.20 μl	20 min	8 h
	P54	R12	514319	515041	0.34	0.257	100 ng : 0.30 μl	20 min	8 h
	P55	R12	640032	558987	0.302	0.247	100 ng : 0.40 μl	20 min	8 h
	P56	R12	835823	571369	0.243	0.204	100 ng : 0.60 μl	20 min	8 h
	P57	R12	128945	340711	0.211	0.288	100 ng : 0.15 μl	20 min	24 h
	P58	R12	445800	451214	0.212	0.248	100 ng : 0.20 μl	20 min	24 h
	P59	R12	598118	627160	0.193	0.228	100 ng : 0.30 μl	20 min	24 h
	P60	R12	834226	1034193	0.19	0.199	100 ng : 0.40 μl	20 min	24 h
	P61	R12	765594	753776	0.182	0.197	100 ng : 0.60 μl	20 min	24 h
	Condition	Reagent	GLuc_1	GLuc_2	WST8_1	WST8_2	Plasmid : Lipofectamine3000 reagent per well in 96-well plate	Waiting time	First Medium Change
	P62	R7	263630	121288	0.38	0.365	100 ng : 0.15 μl	15 m	4 h
	P63	R7	465149	516460	0.355	0.316	100 ng : 0.30 μl	15 m	4 h
	P64	R7	443611	714779	0.316	0.278	150 ng : 0.45 μl	15 m	4 h
	P65	R7	387195	406424	0.295	0.284	100 ng : 0.15 μl	15 m	8 h
	P66	R7	926164	686428	0.271	0.271	100 ng : 0.30 μl	15 m	8 h
	P67	R7	734348	905712	0.238	0.249	150 ng : 0.45 μl	15 m	8 h
	P68	R7	793171	765492	0.273	0.334	100 ng : 0.15 μl	15 m	24 h
	P69	R7	686072	805707	0.237	0.245	100 ng : 0.30 μl	15 m	24 h
	P70	R7	636208	736745	0.202	0.22	150 ng : 0.45 μl	15 m	24 h
