# Supplementary material for: Novel and effective plasmid transfection protocols for functional analysis of genetic elements in human cardiac fibroblasts
Source: PLoS One. 2024 Nov 26;19(11):e0309566. doi: 10.1371/journal.pone.0309566 (PMC11594401; doi:10.1371/journal.pone.0309566)
Supplement: S1 File — One potential enhancer region and one potential promoter region upstream of the human TCF21 gene were inserted upstream of GLuc, and three potential enhancer regions downstream of the human TCF21 gene were inserted downstream of WPRE. (FA) [file pone.0309566.s008.fa]

>S1_File  (6031 bp)
aggccgcaataaaatatctttattttcattacatctgtgtgttggttttttgtgtgaatcgatagtactaacatacgctc
tccatcaaaacaaaacgaaacaaaacaaactagcaaaataggctgtccccagtgcaagtgcaggtgccagaacatttctc
tggcctaactggccggtacctgctagggtctcaatgggtgtggttgggtttgagtgtgcaaatcaagtatgtttgtgtac
acgtaggcagtcctttgatgtcttgaaaatgaccaggtgtaggtgaaatgttttatacttacttttccatcaccataaag
attctaggaagcacttgtcttcatttatcccggggaaggtggaagatctcggtaaagccttggagtcttatgaggtgttg
gcaggatgcggttgatactccctgtattttaattcgtgttttcttgggaggagagagggcatggagtgtaggtggaaggc
ccagaaagagccaaacgatctagtcgtttttctaaagttctcagtaacaaccagttgtgacgtcttaagagagaaagaag
gccttttacagatggacagaacatgctgcttctcggccccggccacagttgggagaaggtggctggtaagtacatgatgc
agttgagttgatttacattacaagttgcaaatcagggtctgtgcattgagtttccctccggttgtgaaaggggtctaagc
gctttgctggggcctggcaggcccctcccctgggctgcaaggatccgcccctctattccccagataaattcctagtgtcc
accaaattcctcagcgctcgctcaccctcctctacggccacgactctgggagtggggaaacagagagccggttcctctgc
tgcagaagtcctcggggttccttctcacaactctgcgaaggggaaagggttgtgagacccaaccagaccccaactccagc
tcccagcaggaggtggctgcgccacactcgggaggcctcttggtttcagggtctctctgtctctctctcaccctcttcct
cgctttctctgtctctctgtctctctctctctctctctctccctcgtccactcccccaaacatgggagtcaaagttctgt
ttgccctgatctgcatcgctgtggccgaggccaagcccaccgagaacaacgaagacttcaacatcgtggccgtggccagc
aacttcgcgaccacggatctcgatgctgaccgcgggaagttgcccggcaagaagctgccgctggaggtgctcaaagagat
ggaagccaatgcccggaaagctggctgcaccaggggctgtctgatctgcctgtcccacatcaagtgcacgcccaagatga
agaagttcatcccaggacgctgccacacctacgaaggcgacaaagagtccgcacagggcggcataggcgaggcgatcgtc
gacattcctgagattcctgggttcaaggacttggagcccatggagcagttcatcgcacaggtcgatctgtgtgtggactg
cacaactggctgcctcaaagggcttgccaacgtgcagtgttctgacctgctcaagaagtggctgccgcaacgctgtgcga
cctttgccagcaagatccagggccaggtggacaagatcaagggggccggtggtgactaagatctagcaatcaacctctgg
attacaaaatttgtgaaagattgactggtattcttaactatgttgctccttttacgctatgtggatacgctgctttaatg
cctttgtatcatgctattgcttcccgtatggctttcattttctcctccttgtataaatcctggttgctgtctctttatga
ggagttgtggcccgttgtcaggcaacgtggcgtggtgtgcactgtgtttgctgacgcaacccccactggttggggcattg
ccaccacctgtcagctcctttccgggactttcgctttccccctccctattgccacggcggaactcatcgccgcctgcctt
gcccgctgctggacaggggctcggctgttgggcactgacaattccgtggtgttgtcggggaagctgacgtcctttccatg
gctgctcgcctgtgttgccacctggattctgcgcgggacgtccttctgctacgtcccttcggccctcaatccagcggacc
ttccttcccgcggcctgctgccggctctgcggcctcttccgcgtcttcgccttcgccctcagacgagtcggatctccctt
tgggccgcctccccgcctgttcgaattcactctagaactcgagccggtcatggccgcaataaaatatctttattttcatt
acatctgtgtgttggttttttgtgtgttcgaactagatgctgtcgaccgatgcccttgagagccttcaacccagtcagct
ccttccggtgggcgcggggcatgactatcgtcgccgcacttatgactgtcttctttatcatgcaactcgtaggacaggtg
ccggcagctcccggggctgcagctgcagtccaggcgcgcccgcactcccgcctgcggtgggcgcgagtgcgcgcggggct
gggagtgggggtgtgggcgcggcggtgacttacacatctcgaccaccgcgggcctagagcctccagggaccggaggcggg
cggtctagacacggccctcgctctctgccctaccagcccccggagcgggagtgatttatgcgagggtttgacgtggcagc
ccaattaaaagtttgcaagtgtgttgagctggcacagaggagggatcccccgctcccgctccatcgccatcctccctggg
gtgcagtggctgctgcggaactgagaacactgacaagacgctgcgagcggacaggcattttgttaatccttttttcttct
tttagcagagagtggaacttgattttcctttccttgtaaataaaaacacccaactccgtttctttcacaagcatatttag
gaccattggataaggacacatctatgccccccaaattgtccacgtaagcccttaaccgcttaaatattctgtgcttctcc
tataagtggattaatatttttaaatcccagaagttctagtaatgatcagcaaaatcagtaaatcctcactagtatgagtg
taataaatactaaaataggtcactctcatccaagatttaagaaatgttaccttttatcttaaaaagtaatgcccattgag
cctaattttttaacacaaaaaactgataatcattgagtctacttttttctcaaatgtattttactgtttaagaaatatat
cttaatttttttcatttgattttattttaaaacttctaagatctaaagaaaaacaataacaacaacttactaggatctct
gtttgtatatgataagaatgagagatttttccttttaaaaggcaagtcttatcagctagcactagagcagtagtgagagg
ggtctgaattgtcttctcaccgaattggtttctggaattgctggagaagaagatgcaaacccacattttaccatgaaaaa
tgttttctctccaattgaaagtttggggtttttcccccccaatgagtaaatagctttttaaaatctccacctaaaatgaa
agtgttgcctcgaatatttacaactgctactctcttcatctttgaataagaaacttaaatgagctttattataaaacagc
ccggagaaaggaagagaaagcatactttctcagtccagcatgaagacgatcttaaattaaaagtcaatgtagtatagcat
ttttttttccttaagaggtggtgattaatctagaagctgtagtcaaagccggtgtttgcgatggaagaaacgaaagtcgg
actagggaaatagatggtgatgaaaggcgatgaaagcgacagggccctgaaacccgaccaccgcctcagaaggaggccag
gagggcgcttcgccccgaactcggtgcccagtaggcacaaggtcgttctgggcttcccggctcagactgccaaagcgtct
gcctccaggcagtgccacagcaccacccactctcccactctcggcttgcccggggcttcctgcattgagtctcacaagga
acccagtataagcccttttgggctcttccgcttcctcgctcactgactcgctgcgctcggtcgttcggctgcggcgagcg
gtatcagctcactcaaaggcggtaatacggttatccacagaatcaggggataacgcaggaaagaacatgtgagcaaaagg
ccagcaaaaggccaggaaccgtaaaaaggccgcgttgctggcgtttttccataggctccgcccccctgacgagcatcaca
aaaatcgacgctcaagtcagaggtggcgaaacccgacaggactataaagataccaggcgtttccccctggaagctccctc
gtgcgctctcctgttccgaccctgccgcttaccggatacctgtccgcctttctcccttcgggaagcgtggcgctttctca
tagctcacgctgtaggtatctcagttcggtgtaggtcgttcgctccaagctgggctgtgtgcacgaaccccccgttcagc
ccgaccgctgcgccttatccggtaactatcgtcttgagtccaacccggtaagacacgacttatcgccactggcagcagcc
actggtaacaggattagcagagcgaggtatgtaggcggtgctacagagttcttgaagtggtggcctaactacggctacac
tagaagaacagtatttggtatctgcgctctgctgaagccagttaccttcggaaaaagagttggtagctcttgatccggca
aacaaaccaccgctggtagcggtggtttttttgtttgcaagcagcagattacgcgcagaaaaaaaggatctcaagaagat
cctttgatcttttctacggggtctgacgctcagtggaacgaaaactcacgttaagggattttggtcatgagattatcaaa
aaggatcttcacctagatccttttaaattaaaaatgaagttttaaatcaatctaaagtatatatgagtaaacttggtctg
acagcggccgcaaatgctaaaccactgcagtggttaccagtgcttgatcagtgaggcaccgatctcagcgatctgcctat
ttcgttcgtccatagtggcctgactccccgtcgtgtagatcactacgattcgtgagggcttaccatcaggccccagcgca
gcaatgatgccgcgagagccgcgttcaccggcccccgatttgtcagcaatgaaccagccagcagggagggccgagcgaag
aagtggtcctgctactttgtccgcctccatccagtctatgagctgctgtcgtgatgctagagtaagaagttcgccagtga
gtagtttccgaagagttgtggccattgctactggcatcgtggtatcacgctcgtcgttcggtatggcttcgttcaactct
ggttcccagcggtcaagccgggtcacatgatcacccatattatgaagaaatgcagtcagctccttagggcctccgatcgt
tgtcagaagtaagttggccgcggtgttgtcgctcatggtaatggcagcactacacaattctcttaccgtcatgccatccg
taagatgcttttccgtgaccggcgagtactcaaccaagtcgttttgtgagtagtgtatacggcgaccaagctgctcttgc
ccggcgtctatacgggacaacaccgcgccacatagcagtactttgaaagtgctcatcatcgggaatcgttcttcggggcg
gaaagactcaaggatcttgccgctattgagatccagttcgatatagcccactcttgcacccagttgatcttcagcatctt
ttactttcaccagcgtttcggggtgtgcaaaaacaggcaagcaaaatgccgcaaagaagggaatgagtgcgacacgaaaa
tgttggatgctcatactcgtcctttttcaatattattgaagcatttatcagggttactagtacgtctctcaaggataagt
aagtaatattaaggtacgggaggtattggac
