# Supplementary material for: Novel and effective plasmid transfection protocols for functional analysis of genetic elements in human cardiac fibroblasts
Source: PLoS One. 2024 Nov 26;19(11):e0309566. doi: 10.1371/journal.pone.0309566 (PMC11594401; doi:10.1371/journal.pone.0309566)
Supplement: S2 File — Five potential enhancer regions and two potential promoter regions upstream of the human VIM gene were inserted upstream of GLuc. (FA) [file pone.0309566.s009.fa]

>S2_File  (5926 bp)
aggccgcaataaaatatctttattttcattacatctgtgtgttggttttttgtgtgaatcgatagtactaacatacgctc
tccatcaaaacaaaacgaaacaaaacaaactagcaaaataggctgtccccagtgcaagtgcaggtgccagaacatttctc
tggcctaactggccggtacctgctagggtctcaatggcagcaagcgtcgcattgccctgggatcggcactgcacgtagaa
gtgagttccacactctcttcctcccatagggagatcacttttctcattctaagggttccaggcacactcacaatggtggc
atttgctgagcagtggcttgaataaagggctctcagaaagcaagatgtaactcagagcataggcttgtcctccagggcac
ccagccccaggaatgctcttggggaatgacctgcagcctcccagtgaaagagagaataaaagaaagccccagcaggcgag
ctgggcagtagagagtcctgtaattccaccttggcaagcaccatttgcaagaacgaactgggataaggtaaacaaaatat
tgcctaaaagaggcttgtccaaagaagtcagaatacgctcttcatttacctctaaattatgtttcttaaataccaagtaa
cctgcagtaccccctgccgccaccaaaaaaaaagagagaaatacttttttttctcctatccactgcagaatcaattttac
agtggttctgcagttaatcctttcagtacaccataaatctaaatactcaaaaaaacctgtgccttttcaattgctactaa
atcacgagaagactgatttacatagtctccttttatctcccttggcgggtaagtactcagctctgctcgttactaatatt
gaaacaacagcccttgaattgagtgatttccctagaaaggttaaggtgaccgaatctgaacactccctccatgtcttgga
cacgaagttttttgctgcgtagacagttttatccccctcaccccaaggtcaattgcacgaattcttttggaaaacaggac
ctatggcatttcccagacaaatcaccgtgaaccctgtactgtgcattgctgtcctaaaattaacacataaatctattgcc
gccaaagattctgtattgcctttcatttgaactcattaatcaaattggggtttttaagcaacacctaattaattctttaa
ctggctcatattatacctttaatgacttccaccagggtaaaaaccactgatcactgagttctattttgaaactacggacg
tcgagtttcctctttcacccagaattttcagatcttgtttaaaaagttgggtgtggtttcatggggggagggggaagagc
gagaggagaccagagggacgggggcggggactctgcaagaaaaaccttcccggtgcaatcgtgatctgggaggcccacgt
atggcgcctctccaaaggctgcagaagtttcttgctaacaaaaagtccgcacattcgagcaaagacaggctttagcgagt
tattaaaaacttaggggcgctcttgtcccccacagggcccgaccgcacacagcaaggcgatggcccagctgtaagttggt
agcactgagaactagcagcgcgcgcggagcccgctgagacttgaatcaatctggtctaacggtttcccctaaaccgctag
gagccctcaatcggcgggacagcagggcgcggtgagtcaccgccggtgactaagcgaccccacccctctccctcgggctt
tcctctgccaccgccgtctcgcaactcccgccgtccgaagctggactgagcccgttaggtccctcgacagaacctcccct
ccccccaacatctctccgccaaggcaagtcgatggacagaggcgcgggccggagcagcccccctttccaagcgggcggcg
cgcgaggctgcggcgaggcctgagccctgcgttcctgcgctgtgcgcgcccccaccccgcgttccaatctcaggcgctct
ttgtttctttctccgcgacttcagatctgagggattccttactctttcctcttcccgctcctttgcccgcgggtctcccc
gcctgaccgcagccccgagaccgccgcgcacctcctcccacgcccctttggcgtggtgccaccggacccctctggttcag
tcccaggcggacccccccctcaccgcgcgaccccgcctttttcagcaccccagggtgagcccagctcagactatcatccg
gaaagcccccaaaagtcccagcccagcgctgaagtaacgggaccatgcccagtcccaggccccggagcaggaaggctcga
gggcgcccccaccccacccgcccaccctccccgcttctcgctaggcccctattggctggcgcgctccgcggctgggatgg
cagtgggaggggaccctctttcctaacggggttataaaaacagcgccctcggcggggtccagtcctctgccactctcgct
ccgaggtccccgcgccagagacgcagccgcgctcccaccacccacacccaccgcgccctcgttcgcctcttctccgggag
ccagtccgcgccaccgccgccgcccaggccatcgccaccctccgcagccatgggagtcaaagttctgtttgccctgatct
gcatcgctgtggccgaggccaagcccaccgagaacaacgaagacttcaacatcgtggccgtggccagcaacttcgcgacc
acggatctcgatgctgaccgcgggaagttgcccggcaagaagctgccgctggaggtgctcaaagagatggaagccaatgc
ccggaaagctggctgcaccaggggctgtctgatctgcctgtcccacatcaagtgcacgcccaagatgaagaagttcatcc
caggacgctgccacacctacgaaggcgacaaagagtccgcacagggcggcataggcgaggcgatcgtcgacattcctgag
attcctgggttcaaggacttggagcccatggagcagttcatcgcacaggtcgatctgtgtgtggactgcacaactggctg
cctcaaagggcttgccaacgtgcagtgttctgacctgctcaagaagtggctgccgcaacgctgtgcgacctttgccagca
agatccagggccaggtggacaagatcaagggggccggtggtgactaagatctagcaatcaacctctggattacaaaattt
gtgaaagattgactggtattcttaactatgttgctccttttacgctatgtggatacgctgctttaatgcctttgtatcat
gctattgcttcccgtatggctttcattttctcctccttgtataaatcctggttgctgtctctttatgaggagttgtggcc
cgttgtcaggcaacgtggcgtggtgtgcactgtgtttgctgacgcaacccccactggttggggcattgccaccacctgtc
agctcctttccgggactttcgctttccccctccctattgccacggcggaactcatcgccgcctgccttgcccgctgctgg
acaggggctcggctgttgggcactgacaattccgtggtgttgtcggggaagctgacgtcctttccatggctgctcgcctg
tgttgccacctggattctgcgcgggacgtccttctgctacgtcccttcggccctcaatccagcggaccttccttcccgcg
gcctgctgccggctctgcggcctcttccgcgtcttcgccttcgccctcagacgagtcggatctccctttgggccgcctcc
ccgcctgttcgaattcactctagaactcgagccggtcatggccgcaataaaatatctttattttcattacatctgtgtgt
tggttttttgtgtgttcgaactagatgctgtcgaccgatgcccttgagagccttcaacccagtcagctccttccggtggg
cgcggggcatgactatcgtcgccgcacttatgactgtcttctttatcatgcaactcgtaggacaggtgccggcagcgctc
ttccgcttcctcgctcactgactcgctgcgctcggtcgttcggctgcggcgagcggtatcagctcactcaaaggcggtaa
tacggttatccacagaatcaggggataacgcaggaaagaacatgtgagcaaaaggccagcaaaaggccaggaaccgtaaa
aaggccgcgttgctggcgtttttccataggctccgcccccctgacgagcatcacaaaaatcgacgctcaagtcagaggtg
gcgaaacccgacaggactataaagataccaggcgtttccccctggaagctccctcgtgcgctctcctgttccgaccctgc
cgcttaccggatacctgtccgcctttctcccttcgggaagcgtggcgctttctcatagctcacgctgtaggtatctcagt
tcggtgtaggtcgttcgctccaagctgggctgtgtgcacgaaccccccgttcagcccgaccgctgcgccttatccggtaa
ctatcgtcttgagtccaacccggtaagacacgacttatcgccactggcagcagccactggtaacaggattagcagagcga
ggtatgtaggcggtgctacagagttcttgaagtggtggcctaactacggctacactagaagaacagtatttggtatctgc
gctctgctgaagccagttaccttcggaaaaagagttggtagctcttgatccggcaaacaaaccaccgctggtagcggtgg
tttttttgtttgcaagcagcagattacgcgcagaaaaaaaggatctcaagaagatcctttgatcttttctacggggtctg
acgctcagtggaacgaaaactcacgttaagggattttggtcatgagattatcaaaaaggatcttcacctagatcctttta
aattaaaaatgaagttttaaatcaatctaaagtatatatgagtaaacttggtctgacagcggccgcaaatgctaaaccac
tgcagtggttaccagtgcttgatcagtgaggcaccgatctcagcgatctgcctatttcgttcgtccatagtggcctgact
ccccgtcgtgtagatcactacgattcgtgagggcttaccatcaggccccagcgcagcaatgatgccgcgagagccgcgtt
caccggcccccgatttgtcagcaatgaaccagccagcagggagggccgagcgaagaagtggtcctgctactttgtccgcc
tccatccagtctatgagctgctgtcgtgatgctagagtaagaagttcgccagtgagtagtttccgaagagttgtggccat
tgctactggcatcgtggtatcacgctcgtcgttcggtatggcttcgttcaactctggttcccagcggtcaagccgggtca
catgatcacccatattatgaagaaatgcagtcagctccttagggcctccgatcgttgtcagaagtaagttggccgcggtg
ttgtcgctcatggtaatggcagcactacacaattctcttaccgtcatgccatccgtaagatgcttttccgtgaccggcga
gtactcaaccaagtcgttttgtgagtagtgtatacggcgaccaagctgctcttgcccggcgtctatacgggacaacaccg
cgccacatagcagtactttgaaagtgctcatcatcgggaatcgttcttcggggcggaaagactcaaggatcttgccgcta
ttgagatccagttcgatatagcccactcttgcacccagttgatcttcagcatcttttactttcaccagcgtttcggggtg
tgcaaaaacaggcaagcaaaatgccgcaaagaagggaatgagtgcgacacgaaaatgttggatgctcatactcgtccttt
ttcaatattattgaagcatttatcagggttactagtacgtctctcaaggataagtaagtaatattaaggtacgggaggta
ttggac
