# Supplementary material for: Novel and effective plasmid transfection protocols for functional analysis of genetic elements in human cardiac fibroblasts
Source: PLoS One. 2024 Nov 26;19(11):e0309566. doi: 10.1371/journal.pone.0309566 (PMC11594401; doi:10.1371/journal.pone.0309566)
Supplement: S3 File — Luciferase luminescence and WST-8 values in the corresponding protocols are listed. (XLSX) [file pone.0309566.s010.xlsx]

## Sheet: Fig 1C
	Transfection Reagent	GFP Value	Lentivirus = 100%		Transfection Reagent	PI Value	GenomONE-GX3 = 100%
	No Plasmid	595	0.00638805		No Plasmid	29185	0.292329
	No Plasmid	16	0.00017178		No Plasmid	25831	0.258734
	No Plasmid	22276	0.23916		No Plasmid	27909	0.279548
	Avanche-Omni	192730	2.06919		Avanche-Omni	ND	ND
	Avanche-Omni	272322	2.92371		Avanche-Omni	6775921	67.8704
	Avanche-Omni	151583	1.62743		Avanche-Omni	6683523	66.9449
	GenomONE-GX3	1823696	19.5796		GenomONE-GX3	9553535	95.6922
	GenomONE-GX3	1584356	17.01		GenomONE-GX3	7887751	79.007
	GenomONE-GX3	1524214	16.3643		GenomONE-GX3	12509550	125.301
	GenomONE-GX5	1892539	20.3187		GenomONE-GX5	7289780	73.0175
	GenomONE-GX5	2286046	24.5435		GenomONE-GX5	7280643	72.9259
	GenomONE-GX5	1885918	20.2476		GenomONE-GX5	5504647	55.1368
	Helix	24095	0.258689		Helix	7590276	76.0274
	Helix	97066	1.04212		Helix	8888798	89.0339
	Helix	68416	0.734529		Helix	12344195	123.645
	jetOPTIMUS	182536	1.95975		jetOPTIMUS	3340974	33.4646
	jetOPTIMUS	192607	2.06787		jetOPTIMUS	2717362	27.2182
	jetOPTIMUS	58564	0.628756		jetOPTIMUS	3547884	35.5371
	Lentivirus	9339083	100.266		Lentivirus	25074	0.251152
	Lentivirus	8255293	88.6307		Lentivirus	75681	0.758052
	Lentivirus	10348413	111.103		Lentivirus	29567	0.296155
	L3K	381884	4.09999		L3K	1646976	16.4968
	L3K	90154	0.967913		L3K	610635	6.11637
	L3K	389140	4.17789		L3K	1949983	19.5318
	PEI	13812	0.148289		PEI	1549903	15.5245
	PEI	49842	0.535115		PEI	2138502	21.4201
	PEI	14834	0.159261		PEI	3341028	33.4651
	PolyMag Neo	61643	0.661813		PolyMag Neo	3962790	39.6929
	PolyMag Neo	67145	0.720884		PolyMag Neo	3833423	38.3972
	PolyMag Neo	59583	0.639696		PolyMag Neo	3993800	40.0036
	ScreenFect-A	20864	0.224001		ScreenFect-A	1047310	10.4903
	ScreenFect-A	8939	0.0959711		ScreenFect-A	935657	9.37193
	ScreenFect-A	15892	0.17062		ScreenFect-A	1204806	12.0678
	TransIT-X2	18433	0.197901		TransIT-X2	4085923	40.9263
	TransIT-X2	29819	0.320143		TransIT-X2	2686422	26.9083
	TransIT-X2	35759	0.383917		TransIT-X2	3967887	39.744
	Viafect	171883	1.84537		Viafect	964096	9.65679
	Viafect	307346	3.29974		Viafect	1254154	12.5621
	Viafect	294130	3.15785		Viafect	1834164	18.3717
	Viofectin	383207	4.1142		Viofectin	3984363	39.909
	Viofectin	934823	10.0365		Viofectin	3544047	35.4986
	Viofectin	65767	0.706089		Viofectin	2568553	25.7277

## Sheet: Fig 2
	Purification Method	No.	WST-8_1	WST-8_2	LDH_1	LDH_2	Related Figure
	Un-transfected	M0	0.332	0.45	0.243	0.235	Fig 2A and 2B
	FastGene	M1	0.185	0.164	0.382	0.34	Fig 2A and 2B
	Monarch	M2	0.171	0.165	0.358	0.338	Fig 2A and 2B
	NucleoSpin Transfection-grade	M3	0.19	0.174	0.218	0.243	Fig 2A and 2B
	NucleoBond Xtra Midi	M4	0.174	0.195	0.254	0.262	Fig 2A and 2B
	NucleoBond Xtra Midi-EF	M5	0.196	0.186	0.245	0.262	Fig 2A and 2B
	CsCl-EtBr	M6	0.2	0.196	0.258	0.251	Fig 2A and 2B
	FastGene+Miraprep	M7	0.269	0.256	0.259	0.25	Fig 2A and 2B
	Monarch+Miraprep	M8	0.195	0.193	0.36	0.352	Fig 2A and 2B
	Condition	WST-8_1	WST-8_2	WST-8_3	WST-8_4	WST-8_5	Related Figure
	Negative Control (Un-transfected)	1.262	1.397	1.323	1.313	1.316	Fig 2D and 2E
	R4 only	1.27	1.068	1.053	1.027	1.003	Fig 2D
	pUC w/o R4	1.309	1.295	1.209	1.222	1.221	Fig 2D
	pUC w/ R4	0.431	0.411	0.36	0.424	0.4	Fig 2D
	pGFP w/o R4	1.299	1.322	1.329	1.277	1.154	Fig 2D
	pGFP w/ R4	0.458	0.363	0.378	0.429	0.357	Fig 2D
	pUC 1.2 ng w/ R4	0.921	1.295	1.232	1.078	1.048	Fig 2E
	pUC 12 ng w/ R4	0.925	1.023	1.016	1.023	0.821	Fig 2E
	pUC 120 ng w/ R4	0.813	0.928	0.889	0.854	0.791	Fig 2E
	pUC 1200 ng w/ R4	0.448	0.523	0.51	0.422	0.414	Fig 2E
	R4 only	1.038	1.172	0.995	0.937	1.012	Fig 2F and 2G
	RNA 12 ng	1.112	1.049	1.086	0.94	1.067	Fig 2F
	RNA 120 ng	1.089	1.17	1.031	0.886	0.999	Fig 2F
	RNA 1200 ng	0.585	0.635	0.564	0.508	0.556	Fig 2F
	LPS 0.001 ng	1.058	1.107	1.086	0.948	1.068	Fig 2G
	LPS 0.01 ng	1.102	1.186	1.075	1.129	1.094	Fig 2G
	LPS 0.1 ng	1.046	1.053	1.112	0.973	1.006	Fig 2G
	LPS 1.0 ng	1.089	1.183	1.06	1.033	0.904	Fig 2G
	LPS 10 ng	1.165	1.209	1.101	1.165	1.074	Fig 2G
	LPS 100 ng	0.881	0.954	0.914	0.891	0.89	Fig 2G
	Condition	WST-8_1	WST-8_2	WST-8_3	WST-8_4	WST-8_5	WST-8_6	Related Figure
	pUC	0.325	0.313	0.345	0.311	0.317	0.333	Fig 2H
	pUC+DNaseI	1.079	1.034	0.967	0.913	0.905	1.057	Fig 2H
	pGLuc	0.332	0.363	0.323	0.341	0.334	0.333	Fig 2H
	pGLuc+DNaseI	1.163	1.096	1.098	1.017	1.052	1.009	Fig 2H
	R4 only	0.983	1.065	1.086	1.159	1.118	1.033	Fig 2H

## Sheet: Fig 3
		Condition	TNFa	cGAS	STING1	IL6	IL1B	IFNB1	IFNA1	TLR9	AIM2
		Un-transfection	1.02121	1.0237	1.0778	0.809024	0.949554	0.697381	1.12088	0.720502	0.786137
		Un-transfection	0.510492	1.00062	0.952031	1.11082	1.58948	0.926251	1.03082	1.03313	1.11065
		Un-transfection	2.50902	0.932634	0.979809	0.739896	1.11099	1.09057	0.847623	0.962272	0.869781
		Un-transfection	0.764521	1.04676	0.994647	1.50391	0.59637	1.41954	1.02106	1.39608	1.31678
		GenomONE-GX only	1.48641	1.19928	0.836172	1.26977	2.27182	0.743478	0.870863	0.441025	0.935807
		GenomONE-GX only	0.821552	1.04462	0.853624	1.16504	2.10276	1.26758	1.07603	0.910253	1.01138
		GenomONE-GX only	ND	1.05596	0.818456	1.26294	1.75919	0.673536	0.840232	0.785865	0.831199
		GenomONE-GX only	2.29382	1.13969	0.862078	2.36895	2.46779	1.53417	1.14056	1.74551	1.13688
		1/10 pUC19 transfection	10.1218	1.48976	2.43816	4.52431	7.44091	7.13662	0.28475	0.696985	0.706849
		1/10 pUC19 transfection	9.87311	1.70173	2.73802	4.89467	8.51224	6.01363	0.361841	0.70252	0.772993
		1/10 pUC19 transfection	5.22185	1.62188	2.73869	2.91506	5.58853	4.04632	0.342974	0.385856	0.531757
		1/10 pUC19 transfection	26.555	1.94769	3.21175	6.74361	7.841	5.62973	0.49128	1.45632	1.20498
		pUC19 transfection	5.79583	1.37458	2.40547	9.3704	12.3501	43.6554	0.18264	0.259509	0.510314
		pUC19 transfection	7.39624	1.38645	2.63813	12.6732	15.4904	40.9288	0.259275	0.173249	0.676943
		pUC19 transfection	15.7657	1.42807	2.83813	10.921	13.9693	65.2671	0.298605	0.526136	1.02675
		pUC19 transfection	11.8714	1.35436	3.39055	15.2596	14.855	103.713	0.463748	0.631695	1.4604

## Sheet: Fig 5
	Protocol	Reagent	Plasmid:Viafect mixture	Incubation time	First Medium Change	Promoter	Sample Collection Time after Transfection	GLuc_1	CLuc_1	GLuc_2	CLuc_2	GLuc_3	CLuc_3	GLuc_4	CLuc_4
	P26	Viafect	100 ng: 0.60 μl	10 min	4h	Less	48h	783	4939	1209	5390	1493	5246	1104	5322
	P26	Viafect	100 ng: 0.60 μl	10 min	4h	CMV	48h	164346	5090	198748	5370	376563	5350	263730	5264
	P26	Viafect	100 ng: 0.60 μl	10 min	4h	CAG	48h	304971	4859	299873	5231	358075	5280	413530	5320
	P26	Viafect	100 ng: 0.60 μl	10 min	4h	nEF	48h	63007	4910	47325	5146	68636	5120	254304	5044
	P26	Viafect	100 ng: 0.60 μl	10 min	4h	CBh	48h	20712	4882	18852	5116	27545	5303	30382	4928
	P26	Viafect	100 ng: 0.60 μl	10 min	4h	VIM	48h	142647	4781	427266	4945	608562	5238	500251	5118
	P26	Viafect	100 ng: 0.60 μl	10 min	4h	TCF21	48h	97126	5086	193493	5560	94936	5117	180895	5221

## Sheet: S2 Fig
	Protocol	Reagent No.	Reagent	Plasmid : KALA (cationic amphipathic) peptide : Enhancer (innate immune inhibitor)	Waiting time	First Medium Change	Sample Collection	Promoter	GLuc_1	CLuc_1	GLuc_2	CLuc_2	GLuc_3	CLuc_3	GLuc_4	CLuc_4
	P1	R4	GenomONE-GX	100 ng : 0 μl : 0 μl	5 min	2 h	48h	Less	198	786	164	604	343	1171	147	1028
	P1	R4	GenomONE-GX	100 ng : 0 μl : 0 μl	5 min	2 h	48h	VIM	7604	563	17256	543	14348	716	9293	666
	P1	R4	GenomONE-GX	100 ng : 0 μl : 0 μl	5 min	2 h	48h	TCF21	3618	930	1200	949	781	720	1129	781
	Condition	Reagent No.	Reagent	Plasmid : Lipofectamine3000 reagent per well in 96-well plate	Waiting time	First Medium Change	Sample Collection	Promoter	GLuc_1	CLuc_1	GLuc_2	CLuc_2	GLuc_3	CLuc_3	GLuc_4	CLuc_4
	P68	R7	Lipofectamine3000	100 ng : 0.15 μl	15 m	24 h	48h	Less	1600	5318	1632	5375	1812	5245	2274	5229
	P68	R7	Lipofectamine3000	100 ng : 0.15 μl	15 m	24 h	48h	VIM	358959	4741	346599	5103	237921	4942	440996	4854
	P68	R7	Lipofectamine3000	100 ng : 0.15 μl	15 m	24 h	48h	TCF21	30000	4907	62373	5154	75283	5057	93813	4915

## Sheet: S3 Fig
	Protocol	Reagent	Plasmid:Viafect mixture	Incubation time	First Medium Change	Cell Type	Promoter	Sample Collection Time after Transfection	GLuc_1	GLuc_2	GLuc_3	WST-8_1	WST-8_2	WST-8_3
	P26	Viafect	0 ng: 0.60 μl	10 min	4h	Human primary pulmonary fibroblast	-	48h	391	396	374	1.00703	0.994979	0.997992
	P26	Viafect	100 ng: 0.60 μl	10 min	4h	Human primary pulmonary fibroblast	Less	48h	613	568	577	-	-	-
	P26	Viafect	100 ng: 0.60 μl	10 min	4h	Human primary pulmonary fibroblast	CMV	48h	55409	29005	49953	0.916646	0.943761	0.878986
	P26	Viafect	100 ng: 0.60 μl	10 min	4h	Human primary pulmonary fibroblast	VIM	48h	644	585	643	-	-	-
	P26	Viafect	100 ng: 0.60 μl	10 min	4h	Human primary pulmonary fibroblast	TCF21	48h	11729	4832	516	-	-	-
	P26	Viafect	100 ng: 0.60 μl	10 min	4h	Human primary pulmonary fibroblast	DCN	48h	5127	3560	2963	-	-	-
	P26	Viafect	100 ng: 0.60 μl	10 min	4h	Human primary pulmonary fibroblast	DDR2	48h	1255	581	12530	-	-	-
	P26	Viafect	100 ng: 0.60 μl	10 min	4h	Human primary pulmonary fibroblast	CCDC80	48h	4354	1356	5065	-	-	-
	P26	Viafect	0 ng: 0.60 μl	10 min	4h	Human primary renal fibroblast	-	48h	455	467	480	0.967146	0.997947	1.03491
	P26	Viafect	100 ng: 0.60 μl	10 min	4h	Human primary renal fibroblast	Less	48h	465	448	825	-	-	-
	P26	Viafect	100 ng: 0.60 μl	10 min	4h	Human primary renal fibroblast	CMV	48h	6556	4889	8881	0.939425	1.02567	0.951745
	P26	Viafect	100 ng: 0.60 μl	10 min	4h	Human primary renal fibroblast	VIM	48h	449	420	553	-	-	-
	P26	Viafect	100 ng: 0.60 μl	10 min	4h	Human primary renal fibroblast	TCF21	48h	541	431	725	-	-	-
	P26	Viafect	100 ng: 0.60 μl	10 min	4h	Human primary renal fibroblast	DCN	48h	480	5425	6363	-	-	-
	P26	Viafect	100 ng: 0.60 μl	10 min	4h	Human primary renal fibroblast	COL1A1	48h	457	465	485	-	-	-
	P26	Viafect	100 ng: 0.60 μl	10 min	4h	Human primary renal fibroblast	C7	48h	709	2903	508	-	-	-
	P26	Viafect	100 ng: 0.60 μl	10 min	4h	Human primary renal fibroblast	PCOLCE2	48h	455	503	496	-	-	-
	P26	Viafect	100 ng: 0.60 μl	10 min	4h	Human primary renal fibroblast	DDR2	48h	449	426	8962	-	-	-
	P26	Viafect	100 ng: 0.60 μl	10 min	4h	Human primary renal fibroblast	CCDC80	48h	1166	513	2194	-	-	-
	P26	Viafect	0 ng: 0.60 μl	10 min	4h	Human primary dermal fibroblast	-	48h	296	344	323	0.799146	1.09306	1.10779
	P26	Viafect	100 ng: 0.60 μl	10 min	4h	Human primary dermal fibroblast	Less	48h	534	775	915	-	-	-
	P26	Viafect	100 ng: 0.60 μl	10 min	4h	Human primary dermal fibroblast	CMV	48h	157493	173530	142143	0.410459	0.598719	0.575027
	P26	Viafect	100 ng: 0.60 μl	10 min	4h	Human primary dermal fibroblast	VIM	48h	24184	26577	88384	-	-	-
	P26	Viafect	100 ng: 0.60 μl	10 min	4h	Human primary dermal fibroblast	DCN	48h	14507	33994	28875	-	-	-
	P26	Viafect	100 ng: 0.60 μl	10 min	4h	Human primary dermal fibroblast	COL1A1	48h	11426	3074	11892	-	-	-
	P26	Viafect	100 ng: 0.60 μl	10 min	4h	Human primary dermal fibroblast	COL1A2	48h	4274	7733	4561	-	-	-
	P26	Viafect	100 ng: 0.60 μl	10 min	4h	Human primary dermal fibroblast	PCOLCE2	48h	2871	5073	4924	-	-	-
	P26	Viafect	100 ng: 0.60 μl	10 min	4h	Human primary dermal fibroblast	DDR2	48h	14369	13952	114833	-	-	-
	P26	Viafect	100 ng: 0.60 μl	10 min	4h	Human primary dermal fibroblast	SCN7A	48h	1355	4338	4577	-	-	-
	P26	Viafect	100 ng: 0.60 μl	10 min	4h	Human primary dermal fibroblast	CCDC80	48h	9657	23165	33306	-	-	-
	P26	Viafect	100 ng: 0.60 μl	10 min	4h	Human primary dermal fibroblast	PTN	48h	6993	23768	3847	-	-	-
	P26	Viafect	0 ng: 0.60 μl	10 min	4h	Human primary cardiac fibroblast from auricle	-	48h	314	296	265	0.913157	1.04386	1.04299
	P26	Viafect	100 ng: 0.60 μl	10 min	4h	Human primary cardiac fibroblast from auricle	Less	48h	486	359	368	-	-	-
	P26	Viafect	100 ng: 0.60 μl	10 min	4h	Human primary cardiac fibroblast from auricle	CMV	48h	77999	19176	16658	0.530642	0.788556	0.802498
	P26	Viafect	100 ng: 0.60 μl	10 min	4h	Human primary cardiac fibroblast from auricle	VIM	48h	5446	412	2597	-	-	-
	P26	Viafect	100 ng: 0.60 μl	10 min	4h	Human primary cardiac fibroblast from auricle	TCF21	48h	4650	383	687	-	-	-
	P26	Viafect	100 ng: 0.60 μl	10 min	4h	Human primary cardiac fibroblast from auricle	DDR2	48h	289	5158	3311	-	-	-
	P26	Viafect	100 ng: 0.60 μl	10 min	4h	Human primary cardiac fibroblast from auricle	PTN	48h	1090	1854	543	-	-	-
	P26	Viafect	100 ng: 0.60 μl	10 min	4h	Human primary cardiac fibroblast from auricle	DCN	48h	298	309	309	-	-	-

## Sheet: S5 Fig
	Protocol	Reagent	Plasmid:Viafect mixture	Incubation time	First Medium Change	Cell Type	Promoter	Sample Collection Time after Transfection	GLuc_1	CLuc_1	GLuc_2	CLuc_2	GLuc_3	CLuc_3
	P26	Viafect	100 ng: 0.60 μl	10 min	4h	Human primary cardiac fibroblast	2xstat6 RE	48h	191.75	30.75	94.75	102.75	46.75	47.75
	P26	Viafect	100 ng: 0.60 μl	10 min	4h	Human primary cardiac fibroblast	2xstat6 RE	48h	708.5	55	663.5	32	644.5	83

## Sheet: S6 Fig
	Protocol	Reagent	Sample Collection Time after transfection	Plasmid:Lipofectamine300 reagent mixture	Incubation time	First Medium Change	GLuc_1	GLuc_2
	P62	Lipofectamine 3000	24h	100 ng : 0.15 μl	15 m	4 h	206490	230560
		Lipofectamine 3000	48h	100 ng : 0.15 μl	15 m	4 h	543463	220891
		Lipofectamine 3000	72h	100 ng : 0.15 μl	15 m	4 h	217062	132076
	P63	Lipofectamine 3000	24h	100 ng : 0.30 μl	15 m	4 h	840967	861313
		Lipofectamine 3000	48h	100 ng : 0.30 μl	15 m	4 h	1087221	1054958
		Lipofectamine 3000	72h	100 ng : 0.30 μl	15 m	4 h	459055	557573
	P64	Lipofectamine 3000	24h	150 ng : 0.45 μl	15 m	4 h	1593564	2530531
		Lipofectamine 3000	48h	150 ng : 0.45 μl	15 m	4 h	1098206	1578256
		Lipofectamine 3000	72h	150 ng : 0.45 μl	15 m	4 h	850877	929361
	P65	Lipofectamine 3000	24h	100 ng : 0.15 μl	15 m	8 h	365782	397276
		Lipofectamine 3000	48h	100 ng : 0.15 μl	15 m	8 h	700202	666408
		Lipofectamine 3000	72h	100 ng : 0.15 μl	15 m	8 h	365244	337026
	P66	Lipofectamine 3000	24h	100 ng : 0.30 μl	15 m	8 h	1466843	1030258
		Lipofectamine 3000	48h	100 ng : 0.30 μl	15 m	8 h	1778223	1195477
		Lipofectamine 3000	72h	100 ng : 0.30 μl	15 m	8 h	847129	517400
	P67	Lipofectamine 3000	24h	150 ng : 0.45 μl	15 m	8 h	1758621	2065871
		Lipofectamine 3000	48h	150 ng : 0.45 μl	15 m	8 h	1543422	1914908
		Lipofectamine 3000	72h	150 ng : 0.45 μl	15 m	8 h	638454	571530
	P68	Lipofectamine 3000	24h	100 ng : 0.15 μl	15 m	24 h	523464	570056
		Lipofectamine 3000	48h	100 ng : 0.15 μl	15 m	24 h	1308915	1150816
		Lipofectamine 3000	72h	100 ng : 0.15 μl	15 m	24 h	356756	362853
	P69	Lipofectamine 3000	24h	100 ng : 0.30 μl	15 m	24 h	824538	1006376
		Lipofectamine 3000	48h	100 ng : 0.30 μl	15 m	24 h	1210411	1256933
		Lipofectamine 3000	72h	100 ng : 0.30 μl	15 m	24 h	428735	472008
	P70	Lipofectamine 3000	24h	150 ng : 0.45 μl	15 m	24 h	1502718	1319750
		Lipofectamine 3000	48h	150 ng : 0.45 μl	15 m	24 h	1207224	850320
		Lipofectamine 3000	72h	150 ng : 0.45 μl	15 m	24 h	285540	457365
